# Supplementary material for: Inter-individual differences in foveal shape in a scavenging raptor, the black kite Milvus migrans
Source: Sci Rep. 2020 Apr 9;10:6133. doi: 10.1038/s41598-020-63039-y (PMC7145841; doi:10.1038/s41598-020-63039-y)
Supplement: Supplementary file 1 — Supplementry information. [file 41598_2020_63039_MOESM1_ESM.xlsx]

## Sheet: Classical measurments
Individuals	Eye	Sex	Age	Corneal Diameter	Depth of the Fovea	Width of the fovea	Retinal thickness at the pit	Retinal thickness at the rim	Retinal thickness at the edge	Retinal thickness of the rim
Melusine	Left	F	10	12.32	230	620	200	430	380	50
Melusine	Right	F	10	11.41	250	620	180	430	380	50
Nelly	Left	F	9	11.24	190	650	230	420	380	40
Nelly	Right	F	9	11.34	260	600	160	420	380	40
Nero	Left	M	9	11.33	220	660	190	410	370	40
Nero	Right	M	9	10.97	220	600	190	410	360	50
Nestor	Left	F	9	11.74	270	820	160	430	390	40
Nestor	Right	F	9	11.54	260	770	190	450	380	70
Niak	Left	M	9	11.34	240	620	170	410	350	60
Niak	Right	M	9	11.44	200	620	220	420	370	50
Nik	Left	F	9	11.17	190	590	220	410	370	40
Nik	Right	F	9	11.03	230	570	190	420	370	50
Nil	Left	F	9	11.28	270	660	180	450	390	60
Nil	Right	F	9	11.24	250	710	200	450	390	60
Niole	Left	F	9	10.31	200	540	210	410	370	40
Niole	Right	F	9	10.45	220	570	190	410	370	40
Nitro	Left	M	9	11.02	NA	550	NA	400	370	30
Nitro	Right	M	9	11.16	NA	590	NA	400	370	30
Noah	Left	M	9	11.23	NA	690	NA	440	370	70
Noah	Right	M	9	10.84	200	650	250	450	380	70
Nobel	Right	F	9	11.42	210	620	190	400	360	40
Noix	Left	M	9	11.83	200	530	200	400	360	40
Noix	Right	M	9	11.78	250	540	170	420	360	60
Noriel	Left	M	9	10.75	200	580	220	420	380	40
Noriel	Right	M	9	10.44	220	560	210	430	390	40
Noues	Left	F	9	11.2	250	560	190	440	400	40
Noues	Right	F	9	11.35	280	570	170	450	400	50
Nougat	Left	M	9	11.11	320	720	140	460	380	80
Nougat	Right	M	9	10.95	NA	720	NA	460	380	80
Obepine	Left	M	8	11.01	190	670	250	440	370	70
Obepine	Right	M	8	11.5	250	730	180	430	380	50
Olyfield	Left	M	8	11.69	250	670	180	430	380	50
Olyfield	Right	M	8	11.26	180	700	250	430	380	50
Olympe	Left	M	8	11.37	230	630	180	410	380	30
Olympe	Right	M	8	11.01	210	600	200	410	370	40
Opac	Left	F	8	10.73	200	710	240	440	370	70
Opac	Right	F	8	10.94	220	720	200	420	360	60
Oster	Left	M	8	11.6	260	730	170	430	390	40
Oster	Right	M	8	11.17	230	710	210	440	400	40
Ouest	Left	F	8	11	220	650	220	440	360	80
Ouest	Right	F	8	11.3	NA	680	NA	420	350	70
Tasse	Left	F	4	11	240	790	210	450	390	60
Titan	Left	F	4	11.1	260	700	180	440	380	60
Titan	Right	F	4	10.95	240	710	180	420	370	50
Toftof	Left	M	4	NA	240	720	170	410	380	30
Toftof	Right	M	4	10.94	220	690	200	420	380	40
Trail	Left	M	4	11.59	230	760	220	450	390	60
Trail	Right	M	4	11.51	240	780	220	460	400	60
Trouspinette	Left	F	4	10.59	170	800	240	410	370	40
Trouspinette	Right	F	4	NA	200	750	220	420	380	40
Tybalt	Left	F	4	11.13	240	740	210	450	380	70
Tybalt	Right	F	4	11.35	240	760	210	450	380	70
Ultra	Left	F	3	11.29	250	770	180	430	370	60
Ultra	Right	F	3	11	240	730	180	420	370	50
Umberto	Left	M	3	11.24	180	690	240	420	360	60
Umberto	Right	M	3	11.51	250	730	180	430	360	70
Uno	Left	M	3	11.18	240	790	260	500	400	100
Uno	Right	M	3	11.05	290	780	210	500	400	100
Upercut	Left	M	3	11.87	NA	770	NA	440	360	80
Upercut	Right	M	3	11.84	210	760	230	440	360	80
Uranium	Left	F	3	10.92	240	800	180	420	380	40
Uranium	Right	F	3	11.08	240	790	180	420	380	40
Uruguay	Left	M	3	11.21	220	750	210	430	370	60
Uruguay	Right	M	3	11.18	250	780	180	430	380	50
Urukai	Right	F	3	11.23	250	760	170	420	370	50
Utopie	Left	F	3	11.39	270	850	170	440	370	70
Utopie	Right	F	3	11.06	270	800	180	450	380	70
Valar	Left	M	2	11.35	280	810	180	460	390	70
Valar	Right	M	2	11.05	270	770	180	450	390	60
Valdez	Right	F	2	11.34	260	810	200	460	410	50
Vasco	Left	M	2	11.12	NA	810	NA	460	390	70
Vasco	Right	M	2	11.51	NA	850	NA	470	400	70
Vegas	Left	M	2	11.16	240	740	200	440	390	50
Vegas	Right	M	2	11.37	230	740	200	430	390	40
Vermouth	Left	M	2	11.13	270	800	180	450	380	70
Vermouth	Right	M	2	11.11	NA	790	NA	450	380	70
Vianney	Left	F	2	11.76	260	800	170	430	380	50
Vianney	Right	F	2	11.32	230	760	190	420	380	40
Virenque	Left	M	2	NA	270	850	180	450	390	60
Virenque	Right	M	2	11.66	260	830	190	450	380	70
Volentis	Left	F	2	11.61	220	770	230	450	370	80
Volentis	Right	F	2	11.58	260	770	190	450	380	70
Vrille	Left	M	2	11.59	NA	830	NA	460	390	70
Vrille	Right	M	2	11.28	NA	840	NA	470	380	90
Walter	Left	F	1	11.29	290	830	190	480	400	80
Walter	Right	F	1	11.19	270	840	200	470	390	80
White	Left	M	1	10.79	230	710	200	430	370	60
Wilain	Left	F	1	11.29	230	720	180	410	360	50
Wilain	Right	F	1	11.38	250	730	180	430	360	70
Winner	Left	F	1	11.06	NA	700	NA	450	390	60
Winner	Right	F	1	11.33	240	740	210	450	380	70

## Sheet: Shape analysis
Individual	Eye	Sex	Age	Corneal Diameter	Axis_1	Axis_2
Melusine	L	F	10	12.32	0.0136032770752096	-0.00912179306413075
Melusine	R	F	10	11.41	0.0146466974344877	-0.0186108451926277
Nelly	L	F	9	11.24	-0.0141119477468685	-0.0178529972190825
Nelly	R	F	9	11.34	0.00245684761040328	-0.0199556081482763
Nero	L	M	9	11.33	0.0101967969633723	-0.0196018956827138
Nero	R	M	9	10.97	0.00648433746615994	-0.0187085706703166
Nestor	R	F	9	11.54	0.00291204796181976	0.0101116359510227
Niak	L	M	9	11.34	0.0118465507105067	-0.0157743094735241
Niak	R	M	9	11.44	-0.0306593775727408	-0.0073001033224398
Nik	L	F	9	11.17	-0.0154203976363902	-0.0184520280485355
Nik	R	F	9	11.03	-0.00244761306901185	-0.0216720831333595
Nil	L	F	9	11.28	0.00638619627911665	-0.00756567861421101
Nil	R	F	9	11.24	0.00988976590242993	0.0000123376388076072
Niole	L	F	9	10.31	-0.00405825256117093	-0.0271774039721262
Niole	R	F	9	10.45	-0.000572960034425524	-0.0229124582756757
Nitro	R	M	9	11.16	-0.021830163967262	-0.0176545516670052
Noah	L	M	9	11.23	-0.00161579903807107	0.00568090874710341
Noah	R	M	9	10.84	-0.0439376647413222	0.00165691303870824
Nobel	R	F	9	11.42	0.00572715164896184	-0.0248040569502805
Noix	L	M	9	11.83	-0.0154281357611702	-0.0268274757994518
Noix	R	M	9	11.78	0.00979994233185688	-0.0241036822841385
Noriel	L	M	9	10.75	-0.024197226772525	-0.0166375773428112
Noriel	R	M	9	10.44	0.0116584563302037	-0.0288030818499043
Noues	L	F	9	11.2	0.00839209294798037	-0.0166881090817788
Noues	R	F	9	11.35	0.0356101322350997	-0.0297184582591604
Nougat	L	M	9	11.11	0.0147352133498463	0.012957411807667
Nougat	R	M	9	10.95	-0.00456887863871079	0.0127010125689322
Obepine	L	M	8	11.01	-0.0253368445557859	-0.00941801086127416
Obepine	R	M	8	11.5	0.0122070248381068	-0.0129086779074054
Olyfield	L	M	8	11.69	0.0246178543477892	-0.00581484530645503
Olyfield	R	M	8	11.26	-0.0243630199209031	0.00418772838558501
Olympe	L	M	8	11.37	0.019415181008447	-0.0202917083827421
Olympe	R	M	8	11.01	-0.00939619520742205	-0.0222738396997964
Opac	L	F	8	10.73	-0.0409653318660738	0.00823436598578822
Opac	R	F	8	10.94	-0.00673323923022271	-0.000214901812653587
Oster	L	M	8	11.6	0.0275784615224166	0.00436802014871364
Oster	R	M	8	11.17	0.0211057794128696	-0.00418892728128809
Ouest	L	F	8	11	-0.0287015071026282	-0.00302218141764186
Tasse	L	F	4	11	0.0135316825144723	0.00828516740439851
Titan	L	F	4	11.1	0.0311675863582826	-0.00514414793510616
Titan	R	F	4	10.95	-0.00054515456985596	-0.00410515409363748
Toftof	L	M	4	10.98	-0.00307242141516777	-0.0105209856106854
Toftof	R	M	4	10.94	0.00709295849275758	-0.0155431961928
Trail	L	M	4	11.59	0.00735155706500258	0.0057779395217198
Trail	R	M	4	11.51	0.0188325555312626	-0.000308325133532362
Trouspinette	L	F	4	10.59	-0.0254389306424766	0.00322997919943596
Trouspinette	R	F	4	10.44	-0.00355469600270785	-0.00394925492476179
Tybalt	L	F	4	11.13	-0.00580987093974975	0.0100392812490354
Tybalt	R	F	4	11.35	0.0132519639780376	0.00676015962156089
Ultra	L	F	3	11.29	0.0158194089791713	0.000884464680485355
Ultra	R	F	3	11	0.0119863118364638	-0.00156106956087433
Umberto	L	M	3	11.24	-0.0349823986972762	0.000429572123243236
Umberto	R	M	3	11.51	0.0143162107530837	0.00310643121934734
Uno	L	M	3	11.18	-0.0129058984018878	0.0223960509067
Uno	R	M	3	11.05	0.0204752513083793	0.0243199650562495
Upercut	L	M	3	11.87	0.060935619301906	0.00239691834314315
Upercut	R	M	3	11.84	-0.0189384422035991	0.00974805942181636
Uranium	L	F	3	10.92	0.00122316915179765	0.00148675419653831
Uranium	R	F	3	11.08	0.00727223306764837	-0.00321090898044447
Uruguay	L	M	3	11.21	-0.0100092222085573	0.00754576662699728
Uruguay	R	M	3	11.18	0.00802591145901788	0.00806333000204649
Urukai	L	F	3	11.23	-0.0106706855797075	-0.00686479320708082
Utopie	L	F	3	11.39	-0.00121941727543487	0.0221420152708883
Utopie	R	F	3	11.06	-0.0113084111866515	0.021157529964642
Valar	L	M	2	11.35	0.0206626505423216	0.0211449284413321
Valar	R	M	2	11.05	0.0208786682381266	0.0105817505956623
Valdez	R	F	2	11.34	0.0317978437998826	0.00197843981437725
Vasco	L	M	2	11.12	0.0087273241883888	0.0166015044130126
Vasco	R	M	2	11.51	-0.0113039280247954	0.0230896509327966
Vegas	L	M	2	11.16	0.00969668244513248	-0.00762605742775586
Vegas	R	M	2	11.37	0.0114469299520562	-0.00802664792491225
Vermouth	L	M	2	11.13	0.024443682614753	0.01033442176853
Vermouth	R	M	2	11.11	-0.000958616746506994	0.0124040406834841
Vianney	L	F	2	11.76	0.0128156049614362	0.000356667962720619
Vianney	R	F	2	11.32	0.0134900384848718	-0.00485132410913503
Virenque	L	M	2	11.99	0.0240278598142026	0.00967004425360811
Virenque	R	M	2	11.66	-0.00214031262729811	0.0144511470964663
Volentis	L	F	2	11.61	-0.0122906490345989	0.0186295160313504
Volentis	R	F	2	11.58	0.0174671006932484	0.0105360604211872
Vrille	R	M	2	11.28	-0.00547264736356222	0.0164291205257585
Walter	L	F	1	11.29	0.0290607436950943	0.0202948802195862
Walter	R	F	1	11.19	0.00772538063213722	0.0230722627537645
Wilain	L	F	1	11.29	0.0143095993766735	0.00284100986544891
Wilain	R	F	1	11.38	0.00805965490433918	0.00233533549729425
Winner	L	F	1	11.06	-0.0347961885525694	0.00232520146379156
Winner	R	F	1	11.33	0.0110010153244109	-0.00147486625151388

## Sheet: Genetic distance
	Left eyes genetic distance
	Tasse	Titan	Trail	Trouspinette	Tybalt	Ultra	Umberto	Uno	Upercut	Uruguay	Urukai	Utopie	Valar	Vasco	Vegas	Vermouth	Vianney	Volentis	Walter	Willain	Winner
Tasse	0	0.52	0.29	0.55	0.40	0.41	0.66	0.44	0.29	0.47	0.54	0.16	0.72	0.53	0.48	0.38	0.72	0.64	0.53	0.68	0.61
Titan		0	0.53	0.54	0.47	0.59	0.60	0.12	0.60	0.43	0.48	0.41	0.74	0.35	0.62	0.68	0.69	0.30	0.69	0.62	0.56
Trail			0	0.17	0.54	0.45	0.63	0.46	0.45	0.38	0.29	0.25	0.77	0.47	0.39	0.45	0.60	0.49	0.32	0.64	0.38
Trouspinette				0	0.57	0.61	0.68	0.58	0.66	0.47	0.29	0.49	0.81	0.55	0.62	0.66	0.64	0.53	0.59	0.71	0.62
Tybalt					0	0.34	0.57	0.50	0.44	0.40	0.58	0.36	0.39	0.55	0.67	0.40	0.59	0.60	0.68	0.38	0.74
Ultra						0	0.60	0.52	0.21	0.65	0.61	0.49	0.50	0.50	0.54	0.28	0.58	0.64	0.48	0.49	0.58
Umberto							0	0.54	0.55	0.57	0.62	0.61	0.37	0.50	0.70	0.61	0.43	0.58	0.55	0.26	0.58
Uno								0	0.44	0.49	0.54	0.37	0.72	0.32	0.54	0.58	0.71	0.34	0.58	0.63	0.48
Upercut									0	0.59	0.67	0.40	0.60	0.45	0.58	0.26	0.70	0.63	0.53	0.60	0.63
Uruguay										0	0.37	0.36	0.74	0.41	0.67	0.58	0.58	0.37	0.61	0.46	0.65
Urukai											0	0.51	0.80	0.54	0.60	0.66	0.70	0.53	0.55	0.59	0.54
Utopie												0	0.63	0.46	0.43	0.36	0.70	0.53	0.48	0.55	0.62
Valar													0	0.67	0.78	0.47	0.61	0.77	0.71	0.32	0.76
Vasco														0	0.71	0.65	0.60	0.18	0.41	0.57	0.51
Vegas															0	0.55	0.57	0.63	0.34	0.67	0.37
Vermouth																0	0.63	0.69	0.57	0.45	0.65
Vianney																	0	0.63	0.53	0.37	0.53
Volentis																		0	0.52	0.63	0.50
Walter																			0	0.58	0.29
Willain																				0	0.62
Winner																					0
	Right eyes genetic distance
	Titan	Toftof	Trail	Tybalt	Ultra	Umberto	Uno	Upercut	Uruguay	Utopie	Valar	Valdez	Vasco	Vegas	Vermouth	Vianney	Virenque	Volentis	Vrille	Walter	Willain	Winner
Titan	0	0.53	0.35	0.47	0.59	0.60	0.12	0.60	0.43	0.41	0.74	0.35	0.32	0.62	0.68	0.69	0.30	0.27	0.23	0.69	0.62	0.56
Toftof		0	0.51	0.54	0.45	0.63	0.46	0.45	0.38	0.25	0.77	0.47	0.36	0.39	0.45	0.60	0.49	0.36	0.55	0.32	0.64	0.38
Trail			0	0.68	0.71	0.66	0.31	0.63	0.47	0.53	0.79	0.17	0.16	0.72	0.72	0.70	0.08	0.22	0.29	0.60	0.73	0.59
Tybalt				0	0.34	0.57	0.50	0.44	0.40	0.36	0.39	0.55	0.46	0.67	0.40	0.59	0.60	0.46	0.51	0.68	0.38	0.74
Ultra					0	0.60	0.52	0.21	0.65	0.49	0.50	0.50	0.53	0.54	0.28	0.58	0.64	0.60	0.42	0.48	0.49	0.58
Umberto						0	0.54	0.55	0.57	0.61	0.37	0.50	0.45	0.70	0.61	0.43	0.58	0.45	0.52	0.55	0.26	0.58
Uno							0	0.44	0.49	0.37	0.72	0.32	0.23	0.54	0.58	0.71	0.34	0.22	0.20	0.58	0.63	0.48
Upercut								0	0.59	0.40	0.60	0.45	0.42	0.58	0.26	0.70	0.63	0.49	0.41	0.53	0.60	0.63
Uruguay									0	0.36	0.74	0.41	0.40	0.67	0.58	0.58	0.37	0.32	0.50	0.61	0.46	0.65
Utopie										0	0.63	0.46	0.38	0.43	0.36	0.70	0.53	0.38	0.48	0.48	0.55	0.62
Valar											0	0.67	0.71	0.78	0.47	0.61	0.77	0.71	0.68	0.71	0.32	0.76
Valdez												0	0.19	0.71	0.65	0.60	0.18	0.32	0.14	0.41	0.57	0.51
Vasco													0	0.63	0.56	0.63	0.20	0.09	0.25	0.47	0.60	0.52
Vegas														0	0.55	0.57	0.63	0.55	0.66	0.34	0.67	0.37
Vermouth															0	0.63	0.69	0.56	0.62	0.57	0.45	0.65
Vianney																0	0.63	0.63	0.65	0.53	0.37	0.53
Virenque																	0	0.21	0.24	0.52	0.63	0.50
Volentis																		0	0.38	0.51	0.55	0.42
Vrille																			0	0.57	0.62	0.60
Walter																				0	0.58	0.29
Willain																					0	0.62
Winner																						0
